# Supplementary material for: Eosinophils and pleural macrophages counter regulate IL-33-elicited airway inflammation via the 12/15-lipoxygenase pathway
Source: Front Immunol. 2025 Apr 17;16:1565670. doi: 10.3389/fimmu.2025.1565670 (PMC12043891; doi:10.3389/fimmu.2025.1565670)
Supplement: Supplementary file 2 [file Table1.xlsx]

## Sheet: Table1
	Supplementary Table S1 Amounts of fatty acids or fatty acid-derived metabolites in the inflamed lung tissue of each mouse strain.
		Compound	Substrate	Enzyme	MEAN ± SEM (pg/100mg lung), n = 3-5 for each group
					Alox15 fl/fl	Alox15 KO	Eo-Cre	LysM-Cre	Eo-LysM-Cre
		PGE2	AA	COX	787.1 ± 197.2	12438.9 ± 5653	8117.9 ± 5528.4	14819.9 ± 5208.7	16361.5 ± 885
		PGD2	AA	COX	387.8 ± 74.1	1719.3 ± 747.3	1147.8 ± 570.4	2065.7 ± 352.4	2501.7 ± 305.3
		15-keto-PGE2	AA	COX	128.4 ± 5.5	580.7 ± 265.1	268.9 ± 119.2	706.3 ± 134.3	752.3 ± 112.5
		PGE2-20OH	AA	COX	N.D.	N.D.	N.D.	N.D.	N.D.
		15-deoxy-PGJ2	AA	COX	0.1 ± 0.1	N.D.	N.D.	N.D.	N.D.
		PGF2a	AA	COX	150.5 ± 28.1	882.7 ± 357.7	399.8 ± 231.2	1442.8 ± 135.9	2091.1 ± 230.2
		6-keto-PGF1a	AA	COX	3064 ± 257.6	13642.9 ± 5326.2	10268.9 ± 6916.6	20112.8 ± 5164.7	25912.6 ± 3335.7
		TXB2	AA	COX	283.5 ± 69.4	936.9 ± 351.3	1317.7 ± 777.2	1294.3 ± 230.3	1495.7 ± 251.4
		12-HHTrE	AA	COX	4762.2 ± 1294.3	26435.4 ± 9840	16005.8 ± 8984.4	44799.4 ± 4493	69133.4 ± 6151.7
		LTB4	AA	5-LOX	42.6 ± 6.4	18.6 ± 4.7	51.5 ± 22.4	50.2 ± 18.6	42.6 ± 24.8
		LTB4-20OH	AA	5-LOX	N.D.	N.D.	N.D.	N.D.	N.D.
		LTD4	AA	5-LOX	93.8 ± 10.2	14.7 ± 5	56.8 ± 42.7	112.7 ± 53	50.8 ± 23.2
		5-HETE	AA	5-LOX	1199.7 ± 152.5	1850.9 ± 406.7	1556.6 ± 216.9	2540.4 ± 300.9	2465.7 ± 223.7
		5-oxo-ETE	AA	5-LOX	108.1 ± 13.2	521.8 ± 105.4	166.8 ± 10.3	765.5 ± 107.9	934.2 ± 106.3
		HxA3	AA	12/15-LOX	33.1 ± 9.2	5.9 ± 5.9	N.D.	N.D.	N.D.
		HxB3	AA	12/15-LOX	27330 ± 9676.4	7359.4 ± 828.5	9857.8 ± 4757.1	39407.4 ± 11030.6	18892.6 ± 7893.8
		LXA4	AA	12/15-LOX	N.D.	N.D.	N.D.	N.D.	N.D.
		LXB4	AA	12/15-LOX	N.D.	N.D.	N.D.	N.D.	N.D.
		15-HETE	AA	12/15-LOX	10017.3 ± 2529.4	4279.5 ± 1152.3	6316.8 ± 2047.7	13547.4 ± 2466.9	7915.7 ± 909.9
		12-oxo-ETE	AA	12/15-LOX	1428 ± 466.8	608.9 ± 64.7	662.4 ± 264.3	2278.2 ± 708.2	1812.3 ± 639
		15-oxo-ETE	AA	12/15-LOX	1856.8 ± 267.3	804.7 ± 181.1	734.3 ± 102.2	1568.7 ± 268.3	1434 ± 147.8
		5,15-diHETE	AA	12/15-LOX	159.1 ± 39.3	130 ± 40.5	164.2 ± 45.8	258.7 ± 50.2	186.3 ± 28.7
		8,15-diHETE	AA	12/15-LOX	297.8 ± 61	316.9 ± 79.8	481.5 ± 195	895.9 ± 180.8	551 ± 87.1
		5,6-EET	AA	P450	N.D.	N.D.	1091.9 ± 548.8	2628.1 ± 2628.1	N.D.
		5,6-DHT	AA	P450	16.8 ± 0.8	71.7 ± 17.4	20.3 ± 2.4	114.3 ± 9.5	118.9 ± 19.1
		8,9-EET	AA	P450	12.5 ± 7	135.1 ± 36.8	9.6 ± 9.6	194.7 ± 26.9	238.7 ± 34.9
		8,9-DHT	AA	P450	23.1 ± 7.4	114.6 ± 23.3	43.5 ± 4.8	164.1 ± 8.7	316.3 ± 33.9
		11,12-EET	AA	P450	62.3 ± 9.1	292 ± 71.4	85.1 ± 10.5	411.2 ± 57.4	482.9 ± 78.1
		11,12-DHT	AA	P450	24.9 ± 4.7	73.4 ± 13.2	35.2 ± 2.5	113.8 ± 5.6	170.7 ± 12
		14,15-EET	AA	P450	89 ± 11.7	347.7 ± 79.4	127.5 ± 15.6	481.5 ± 74.2	601.4 ± 92.3
		14,15-DHT	AA	P450	54.9 ± 4.4	116.7 ± 19.9	79.6 ± 9.3	195.2 ± 10.7	256.2 ± 17.4
		8-HETE	AA	-	1195.9 ± 349.8	583.2 ± 127	864.4 ± 264.6	1650.2 ± 322.1	968 ± 108.5
		9-HETE	AA	-	440.9 ± 76.1	1007.3 ± 244.9	875 ± 178.4	1231.8 ± 78.2	1415.3 ± 124.6
		11-HETE	AA	-	669.7 ± 86	2317.8 ± 864.1	1750.6 ± 773.1	3028 ± 541.3	3817 ± 385
		12-HETE	AA	-	61755.4 ± 18264.3	25231 ± 4287.6	48377.7 ± 23843.3	75879.2 ± 14842.2	45347.4 ± 11837.6
		16-HETE	AA	-	69.5 ± 14.7	153.8 ± 29.6	131.4 ± 19.3	199.7 ± 9.2	240.5 ± 17.1
		17-HETE	AA	-	40.9 ± 7.1	60.2 ± 3.9	51.8 ± 0.9	75.1 ± 5.6	78.8 ± 10.4
		18-HETE	AA	-	111.6 ± 13.7	134 ± 12.1	138.6 ± 22.3	160.4 ± 10.3	194.2 ± 28.3
		19-HETE	AA	-	144.7 ± 21	111 ± 7.9	112.8 ± 5.3	149.3 ± 15	161.9 ± 9
		20-HETE	AA	-	91.8 ± 14.9	204.7 ± 34.4	114.8 ± 14.4	265.5 ± 51.7	225 ± 10.1
		PGE3	EPA	COX	13.6 ± 13.6	673.8 ± 320.1	444 ± 296.2	789 ± 340.1	667.6 ± 101.3
		PGD3	EPA	COX	9 ± 4.5	19.7 ± 11.5	10.1 ± 5.8	88.3 ± 19.2	37.8 ± 20.8
		PGF3a	EPA	COX	9.4 ± 9.4	49.1 ± 42.6	6.6 ± 6.6	69.7 ± 44.6	82.4 ± 21
		6-keto-PGF1a-17delta	EPA	COX	N.D.	N.D.	N.D.	N.D.	N.D.
		TXB3	EPA	COX	1.6 ± 0.7	10.9 ± 6	17.8 ± 13.6	19.3 ± 3.8	16.3 ± 2.9
		LTB5	EPA	5-LOX	2.6 ± 0.4	0.2 ± 0.2	9.2 ± 5.1	5.6 ± 3.3	5 ± 1.2
		5-HEPE	EPA	5-LOX	349.7 ± 18.7	438.8 ± 79.9	625.6 ± 24.2	499 ± 76.9	447.2 ± 49.8
		15-HEPE	EPA	12/15-LOX	44075.6 ± 11136.5	490.4 ± 107.4	13014 ± 2296.6	14680.3 ± 2373	890.5 ± 45.9
		5,15-diHEPE	EPA	12/15-LOX	N.D.	N.D.	N.D.	N.D.	N.D.
		8,15-diHEPE	EPA	12/15-LOX	N.D.	N.D.	N.D.	N.D.	N.D.
		LXA5	EPA	P450	N.D.	N.D.	N.D.	1.1 ± 1.1	N.D.
		5,6-diHETE	EPA	P450	N.D.	N.D.	N.D.	N.D.	N.D.
		8,9-EpETE	EPA	P450	N.D.	49.7 ± 10.2	17.6 ± 0.6	58.6 ± 2.3	64.7 ± 3.8
		8,9-diHETE	EPA	P450	17.3 ± 2.9	28.6 ± 6.1	20.7 ± 2.5	44.1 ± 4.6	50.5 ± 0.5
		11,12-EpETE	EPA	P450	9.6 ± 2.3	43.4 ± 6.6	16.1 ± 3.3	43.4 ± 6.3	46.3 ± 4.7
		11,12-diHETE	EPA	P450	18.8 ± 3.6	27.1 ± 4.1	16.9 ± 0.8	31.6 ± 3.2	51.7 ± 7.3
		14,15-EpETE	EPA	P450	12.6 ± 2.5	33 ± 5.9	18.4 ± 1.9	34.4 ± 2.1	36 ± 0.4
		14,15-diHETE	EPA	P450	383.3 ± 33.6	532.5 ± 129	387.4 ± 55.5	389.4 ± 60	603.2 ± 115.5
		17,18-EpETE	EPA	P450	359.9 ± 41.4	535.4 ± 62.3	506.2 ± 96.2	481.3 ± 36.5	580 ± 67.5
		17,18-diHETE	EPA	P450	1658.7 ± 494	1131.4 ± 105.8	1577.9 ± 24.8	1881.9 ± 111.2	1572.9 ± 199.8
		12hy-17,18-EpETE	EPA	P450	30.5 ± 14.4	0 ± 0	6.4 ± 6.4	4.6 ± 3.3	N.D.
		RvE1	EPA	-	N.D.	N.D.	N.D.	N.D.	N.D.
		RvE2	EPA	-	17.4 ± 1.4	61.1 ± 9.3	36.8 ± 9.6	77.1 ± 4.3	76.3 ± 6
		8-HEPE	EPA	-	278.5 ± 52.7	228.9 ± 51.6	321.6 ± 54.2	284.7 ± 12.7	266.9 ± 28.7
		9-HEPE	EPA	-	384.4 ± 87.7	600.4 ± 190.6	525.9 ± 84.3	485.9 ± 92.6	528.7 ± 62.9
		11-HEPE	EPA	-	1334 ± 337.7	1065 ± 365.6	1208.8 ± 355.8	1562.2 ± 216.6	1477.3 ± 119.3
		12-HEPE	EPA	-	23799.1 ± 7777.1	13581.1 ± 2703.7	27784.7 ± 12399.5	24247.5 ± 3951.9	18611.7 ± 3269.3
		18-HEPE	EPA	-	497.3 ± 82.8	761 ± 126.8	993 ± 143.8	841 ± 30.4	936.9 ± 77.6
		19-HEPE	EPA	-	284 ± 65.9	310.5 ± 34.4	352 ± 32.6	355.7 ± 18.7	320.6 ± 52.9
		20-HEPE	EPA	-	39.9 ± 6	42.4 ± 6.1	33.3 ± 5.3	49.5 ± 10.1	64.3 ± 3
		8,18-diHEPE	EPA	-	N.D.	N.D.	N.D.	N.D.	N.D.
		11,18-diHEPE-2	EPA	-	17.8 ± 3.6	18.3 ± 4.9	43.7 ± 15	35.6 ± 2.2	28.9 ± 4.1
		12,18-diHEPE	EPA	-	61.7 ± 27.8	19.5 ± 12.6	35.8 ± 7.8	54.7 ± 3.4	31.5 ± 3
		17,18-diHEPE-RS(RvE3)	EPA	-	N.D.	N.D.	N.D.	N.D.	N.D.
		14,15-17,18-diEpETE	EPA	-	N.D.	N.D.	N.D.	N.D.	N.D.
		Compound	Substrate	Enzyme	AVERAGE ± SEM (pg/100mg lung)
					Alox15 fl/fl	Alox15 KO	Eo-Cre	LysM-Cre	Eo-LysM-Cre
		13-HDoHE	DHA	COX	759.2 ± 146	1055.6 ± 330.5	906.5 ± 222.5	1594.5 ± 240.1	1554 ± 47
		10-HDoHE	DHA	5-LOX	1406 ± 284.5	552.3 ± 106.2	1018.7 ± 213	1186 ± 112.7	650.6 ± 63.2
		RvD1	DHA	12/15-LOX	N.D.	N.D.	N.D.	0.5 ± 0.5	1.4 ± 1.4
		RvD2	DHA	12/15-LOX	N.D.	N.D.	N.D.	N.D.	N.D.
		14-HDoHE	DHA	12/15-LOX	70833.1 ± 16423.9	3515.3 ± 683.6	26307.1 ± 6643	43346.6 ± 8380	3857.6 ± 467.5
		17-HDoHE	DHA	12/15-LOX	77504.6 ± 16150.9	2045.7 ± 362.5	26567.3 ± 5643.8	33510.6 ± 4664.4	3241.9 ± 130.8
		17-oxo-DoHE	DHA	12/15-LOX	3261.3 ± 805.8	315.7 ± 61.8	917.3 ± 72.2	1564 ± 156	431.1 ± 32.5
		4,14-diHDoHE	DHA	12/15-LOX	N.D.	N.D.	N.D.	N.D.	N.D.
		7,14-diHDoHE	DHA	12/15-LOX	28.2 ± 12.9	N.D.	N.D.	N.D.	N.D.
		7,17-diHDoHE	DHA	12/15-LOX	30 ± 10.1	2.9 ± 2.4	13.4 ± 4.4	14.5 ± 2.6	N.D.
		10,17-diHDoHE	DHA	12/15-LOX	1107.7 ± 303.1	N.D.	319 ± 116	800 ± 221.9	29.3 ± 8.3
		14,20-diHDoHE	DHA	12/15-LOX	205.6 ± 32.6	68.9 ± 20.3	134.9 ± 24.8	157.5 ± 32.6	81 ± 29.2
		7,8-EpDPE	DHA	P450	38.8 ± 5.1	246.6 ± 49.7	67.2 ± 3.2	291.2 ± 19.8	346.3 ± 15.1
		7,8-diHDoPE	DHA	P450	7 ± 4.9	30.9 ± 8.8	31 ± 5.7	52.9 ± 22.2	45.2 ± 10.1
		10,11-EpDPE	DHA	P450	42.5 ± 2.8	168.3 ± 37	50.6 ± 4.4	197.4 ± 24.2	234 ± 5.4
		10,11-diHDoPE	DHA	P450	20.3 ± 2.7	43 ± 6.8	26.1 ± 2.3	57 ± 4.5	78.2 ± 4.1
		13,14-EpDPE	DHA	P450	39.3 ± 4.8	94.5 ± 16.2	36.7 ± 2.7	123.9 ± 7.9	116.2 ± 10.5
		13,14-diHDoPE	DHA	P450	35.6 ± 2.6	61.8 ± 8.7	49.2 ± 4.5	80.6 ± 4.5	107.8 ± 6.5
		16,17-EpDPE	DHA	P450	24.9 ± 3.5	47.6 ± 8.4	28.8 ± 3	67.5 ± 3.9	72.9 ± 4.9
		16,17-diHDoPE	DHA	P450	862.8 ± 175.1	86.8 ± 14.3	323.6 ± 82.7	579.8 ± 147.6	111.4 ± 8.8
		19,20-EpDPE	DHA	P450	1053.3 ± 64.3	1281.6 ± 131.2	2000.4 ± 459.3	1180.9 ± 150.7	1501.3 ± 377.2
		19,20-diHDoPE	DHA	P450	2497.4 ± 677.4	2391.3 ± 92.8	2994.9 ± 456.5	3234.1 ± 418.8	3430.9 ± 629.5
		4-HDoHE	DHA	-	497.8 ± 26	1434.8 ± 165	783.1 ± 31.8	1576.1 ± 43.1	1694.2 ± 126.8
		7-HDoHE	DHA	-	90.1 ± 8.8	251.4 ± 40.9	246.2 ± 15.1	303.6 ± 23.5	316 ± 20.3
		8-HDoHE	DHA	-	376.9 ± 41.4	1085 ± 166.2	842.9 ± 56.4	1200.1 ± 66.4	1333.5 ± 99.6
		11-HDoHE	DHA	-	532.7 ± 99.7	1065.6 ± 223.9	1220.1 ± 160.2	1135.6 ± 60.1	1261.2 ± 161.8
		16-HDoHE	DHA	-	445 ± 79.1	958.1 ± 161.7	875.3 ± 172.1	1185.8 ± 55.7	1301 ± 74.8
		20-HDoHE	DHA	-	1067.1 ± 161.2	1785.3 ± 254.1	1937.1 ± 175	2088.8 ± 49.2	2263.3 ± 99.8
		21-HDoHE	DHA	-	833.4 ± 109.4	1090.5 ± 59	1181.3 ± 156.9	1315.8 ± 64.4	1353.8 ± 213.9
		22-HDoHE	DHA	-	112.8 ± 9.4	204.2 ± 25	120.6 ± 18.9	248.1 ± 11.8	244.5 ± 21.6
		14,21-diHDoHE	DHA	-	N.D.	N.D.	N.D.	N.D.	N.D.
		17-HDoPE(n3)	DPA (n-3)	12/15-LOX	4165.5 ± 741.5	1135.3 ± 201.7	2417.6 ± 514.9	2660.2 ± 263.2	1557.6 ± 55.7
		17-HDoPE(n6)	DPA (n-6)	12/15-LOX	131.4 ± 38.9	37.4 ± 10.5	47.9 ± 17.2	78.5 ± 10.8	36.5 ± 5.1
		10,17-diHDoPE(n6)	DPA (n-6)	12/15-LOX	4.2 ± 3.3	0.7 ± 0.4	1.7 ± 0.5	3.9 ± 2.3	0.9 ± 0.4
		9,10-EpOME	LA	P450	1919.6 ± 365.4	3131.9 ± 814.4	2112.6 ± 212.6	3790.3 ± 371.5	4430.7 ± 290.9
		9,10-diHOME	LA	P450	834.4 ± 66.4	1170.9 ± 261.7	1039.6 ± 114.5	1333.4 ± 136.8	1811.3 ± 328.4
		12,13-EpOME	LA	P450	3305.5 ± 998.2	3527.3 ± 923.6	3034.5 ± 161.9	3501.4 ± 400.1	4834.2 ± 421
		12,13-diHOME	LA	P450	4338.5 ± 473.9	5313.3 ± 1395.4	3938.7 ± 404.6	5256.7 ± 756.7	6615 ± 1450.3
		9-HODE	LA	-	42207.6 ± 6609.1	82758.5 ± 27514.9	93570.6 ± 35046.7	111376.3 ± 12743.9	135198.8 ± 3145.2
		13-HODE	LA	-	130556 ± 42143.3	92528.1 ± 29070.6	138935.7 ± 49044.1	188673.4 ± 11520.9	168806.6 ± 4863.4
		9-oxo-ODE	LA	-	2959.8 ± 475.5	5879.5 ± 1577.4	5016.2 ± 1436.3	9633.5 ± 792.2	11414.4 ± 435.6
		13-oxo-ODE	LA	-	1952 ± 405.7	2852.2 ± 776.4	2629.2 ± 734.4	4731.6 ± 309	5344.5 ± 186
		9-HOTrE(n3)	ALA	-	2066.7 ± 437.9	2052.4 ± 612.9	3002.2 ± 921.4	2591.6 ± 245.2	3201.9 ± 150.5
		13-HOTrE(n3)	ALA	-	67538.2 ± 28570.9	1071.7 ± 262.4	13284.4 ± 4326.3	16752.9 ± 3717.4	2116.7 ± 135.6
		9-oxo-OTrE(n3)	ALA	-	69.3 ± 23	97.4 ± 29.4	98.5 ± 19.7	145.5 ± 15	175.8 ± 5.7
		13-HOTrE(n6)	ALA	-	3883 ± 1126.2	1087 ± 263.7	2304.3 ± 453.2	2970.6 ± 262	1760.7 ± 14.6
		PGE1	DGLA	COX	117.5 ± 21.5	562 ± 221.3	238.9 ± 144.2	942.2 ± 89.1	1398.4 ± 190.8
		PGD1	DGLA	COX	35.5 ± 7.5	377.2 ± 182.6	213.7 ± 123.7	454.1 ± 143.9	452.5 ± 17.9
		PGF1a	DGLA	COX	36.7 ± 4.4	238.2 ± 103.3	93.8 ± 51.4	391.7 ± 25.8	504.8 ± 34.6
		TXB1	DGLA	COX	32 ± 32	331.6 ± 132.9	262.8 ± 164.1	539.8 ± 41.6	737.2 ± 50.6
		15-HETrE(n6)	DGLA	12/15-LOX	8255.7 ± 1880.4	2525.7 ± 791.7	4895.5 ± 1622.4	9593.8 ± 1745.1	4047.5 ± 147
		8-HETrE(n6)	DGLA	-	2139.6 ± 367.9	2836.8 ± 682.4	3675.5 ± 909.8	3443.9 ± 218.7	3119.6 ± 49.1
		LTB3	Mead Acid	5-LOX	0.7 ± 0.7	N.D.	N.D.	N.D.	N.D.
		5-HETrE(n9)	Mead Acid	5-LOX	68.5 ± 12.5	67.9 ± 13.9	100.4 ± 3.3	75.5 ± 15.5	81 ± 1.9
		16:0 Palmitic Acid	-	-	670751.2 ± 116477.7	717491 ± 120390.8	620370.6 ± 15041.9	684851.1 ± 33996.5	774468.7 ± 17532.6
		16:1 Palmitoleic Acid	-	-	185578 ± 19161.9	211826.7 ± 45491.4	280363 ± 15741.7	201509.3 ± 13651.6	277999.7 ± 45814.9
		18:0 Stearic Acid	-	-	181681.3 ± 13801.6	264601 ± 29030.5	204594.7 ± 17668.5	281016.7 ± 28319.6	333598.5 ± 64812.8
		18:1 Oleic Acid(n9)	-	-	278125.2 ± 25645.2	406503.8 ± 59515.7	372845.4 ± 14003.8	362192.5 ± 12770.4	449864.8 ± 28466.5
		18:2 Linoleic Acid	-	-	2168981.7 ± 249926.5	2994418.5 ± 465401.9	2942916.7 ± 96451.9	2888456.9 ± 103853.4	3657707.7 ± 344594.9
		18:3 a-Linolenic Acid(n3)	-	-	115920.3 ± 23456.1	150566.8 ± 29941.9	146132 ± 7722.3	142059.3 ± 10005.6	196306 ± 30817.6
		18:3 g-Linolenic Acid(n6)	-	-	32248 ± 5502.8	43673.6 ± 5811	47915.2 ± 5838.9	42715.5 ± 948.1	56328.9 ± 5056.7
		18:4 Stearidonic Acid	-	-	5254.5 ± 706.1	8567.5 ± 1600	8863.5 ± 685.3	8251.6 ± 534.6	11647.6 ± 2259.7
		20:3 DGLA(n6)	-	-	70357.6 ± 11720.5	175216.8 ± 22616.5	123188.9 ± 4581.1	182329.9 ± 10193.4	204693.5 ± 11434.2
		20:3 Mead Acid(n9)	-	-	11939.1 ± 3073.6	25696.2 ± 3431.9	20262.9 ± 624.2	20765.3 ± 1510.3	22775.9 ± 1562.5
		20:4 ETA(n3)	-	-	2487.4 ± 300.2	3929.4 ± 604.6	3824.7 ± 234.9	4012 ± 193.6	4348 ± 586.7
		20:4 Arachidonic Acid(n6)	-	-	327521.7 ± 52995.7	743369 ± 81856.8	533784.5 ± 11494.5	759257.6 ± 41608.7	940495.5 ± 36174.6
		20:5 EPA	-	-	85807.7 ± 9074.2	164359 ± 18333.9	146191.9 ± 11560.2	138856.1 ± 8022.8	168695.4 ± 23857
		22:4 Adrenic Acid	-	-	44457.1 ± 10697.7	170161.4 ± 28411.8	93543.1 ± 16381.4	150354.7 ± 28731.6	180330.3 ± 7589.6
		22:5 DPA(n3)	-	-	68791.3 ± 6367.9	178972.8 ± 15002.9	123268.7 ± 6573.8	164198.1 ± 7172.5	185199.9 ± 13092.1
		22:5 Osbond Acid(n6)	-	-	8759.6 ± 2352.6	16820.6 ± 1473.3	13038.2 ± 635	17753.4 ± 1173.3	18757.4 ± 2465.5
		22:6 DHA	-	-	250072.5 ± 30338.8	530310.9 ± 39477.5	405716.1 ± 17882.7	513213.5 ± 15792.3	598491.7 ± 46367.7

## Sheet: Table2
	Supplementary Table S2 Amounts of fatty acids or fatty acid-derived metabolites in pleural lavage fluid of each mouse strain following IL-33 administration.
		Compound	Substrate	Enzyme	MEAN ± SEM (pg/1mL Pleural lavege fluid), n = 3 for each group
					Alox15 fl/fl	Alox15 KO	Eo-Cre	LysM-Cre
		PGE2	AA	COX	N.D.	N.D.	N.D.	N.D.
		PGD2	AA	COX	N.D.	N.D.	N.D.	N.D.
		15-keto-PGE2	AA	COX	N.D.	N.D.	N.D.	N.D.
		PGE2-20OH	AA	COX	N.D.	N.D.	N.D.	N.D.
		15-deoxy-PGJ2	AA	COX	1.3 ± 1.3	N.D.	N.D.	N.D.
		PGF2a	AA	COX	N.D.	N.D.	N.D.	N.D.
		6-keto-PGF1a	AA	COX	N.D.	N.D.	N.D.	N.D.
		TXB2	AA	COX	N.D.	N.D.	N.D.	N.D.
		12-HHTrE	AA	COX	29 ± 5	15.3 ± 2.6	14.6 ± 1.3	25.7 ± 7.3
		LTB4	AA	5-LOX	N.D.	N.D.	N.D.	N.D.
		LTB4-20OH	AA	5-LOX	N.D.	N.D.	N.D.	N.D.
		LTD4	AA	5-LOX	N.D.	N.D.	N.D.	N.D.
		5-HETE	AA	5-LOX	N.D.	N.D.	N.D.	N.D.
		5-oxo-ETE	AA	5-LOX	N.D.	N.D.	N.D.	N.D.
		HxA3	AA	12/15-LOX	N.D.	N.D.	N.D.	N.D.
		HxB3	AA	12/15-LOX	275.2 ± 104.7	N.D.	183 ± 29.2	N.D.
		LXA4	AA	12/15-LOX	11.8 ± 6.4	N.D.	N.D.	N.D.
		LXB4	AA	12/15-LOX	N.D.	N.D.	N.D.	N.D.
		15-HETE	AA	12/15-LOX	62.6 ± 20.1	6.9 ± 0.3	34.5 ± 1.1	2.3 ± 2.3
		12-oxo-ETE	AA	12/15-LOX	N.D.	N.D.	N.D.	N.D.
		15-oxo-ETE	AA	12/15-LOX	N.D.	N.D.	N.D.	N.D.
		5,15-diHETE	AA	12/15-LOX	N.D.	N.D.	N.D.	N.D.
		8,15-diHETE	AA	12/15-LOX	N.D.	N.D.	N.D.	N.D.
		5,6-EET	AA	P450	N.D.	N.D.	N.D.	N.D.
		5,6-DHT	AA	P450	5.3 ± 5.3	N.D.	N.D.	6.9 ± 6.9
		8,9-EET	AA	P450	N.D.	N.D.	N.D.	N.D.
		8,9-DHT	AA	P450	N.D.	N.D.	N.D.	N.D.
		11,12-EET	AA	P450	N.D.	N.D.	N.D.	N.D.
		11,12-DHT	AA	P450	13.2 ± 3.5	8.1 ± 1.2	10.3 ± 0.3	6.6 ± 1.4
		14,15-EET	AA	P450	N.D.	N.D.	N.D.	N.D.
		14,15-DHT	AA	P450	24.4 ± 6.1	15.6 ± 1.7	16.3 ± 3.1	14.2 ± 3.3
		8-HETE	AA	-	12 ± 6.2	2.1 ± 2.1	N.D.	N.D.
		9-HETE	AA	-	N.D.	N.D.	N.D.	N.D.
		11-HETE	AA	-	8.7 ± 0.9	4.8 ± 0.7	6.9 ± 1.6	7 ± 2.4
		12-HETE	AA	-	793.8 ± 288.3	22.2± 7.9	414.8 ± 50.4	26.7 ± 17
		16-HETE	AA	-	N.D.	N.D.	N.D.	N.D.
		17-HETE	AA	-	N.D.	N.D.	N.D.	N.D.
		18-HETE	AA	-	4.8 ± 4.8	16.1 ± 10.5	N.D.	4.8 ± 4.8
		19-HETE	AA	-	16.7 ± 16.7	28.4 ± 14.7	N.D.	N.D.
		20-HETE	AA	-	N.D.	N.D.	N.D.	N.D.
		PGE3	EPA	COX	N.D.	N.D.	N.D.	N.D.
		PGD3	EPA	COX	N.D.	N.D.	N.D.	N.D.
		PGF3a	EPA	COX	N.D.	N.D.	N.D.	N.D.
		6-keto-PGF1a-17delta	EPA	COX	N.D.	N.D.	N.D.	N.D.
		TXB3	EPA	COX	N.D.	N.D.	N.D.	N.D.
		LTB5	EPA	5-LOX	N.D.	N.D.	N.D.	N.D.
		5-HEPE	EPA	5-LOX	N.D.	9.9 ± 9.9	N.D.	8.6 ± 8.6
		15-HEPE	EPA	12/15-LOX	130.6 ± 34.1	13.8 ± 5	98.9 ± 20.4	8 ± 0.9
		5,15-diHEPE	EPA	12/15-LOX	N.D.	N.D.	N.D.	N.D.
		8,15-diHEPE	EPA	12/15-LOX	N.D.	N.D.	N.D.	N.D.
		LXA5	EPA	P450	N.D.	N.D.	N.D.	N.D.
		5,6-diHETE	EPA	P450	N.D.	N.D.	N.D.	N.D.
		8,9-EpETE	EPA	P450	N.D.	N.D.	N.D.	N.D.
		8,9-diHETE	EPA	P450	N.D.	N.D.	N.D.	N.D.
		11,12-EpETE	EPA	P450	N.D.	N.D.	N.D.	N.D.
		11,12-diHETE	EPA	P450	N.D.	N.D.	N.D.	N.D.
		14,15-EpETE	EPA	P450	N.D.	N.D.	N.D.	N.D.
		14,15-diHETE	EPA	P450	84 ± 42	90.9 ± 22.2	57.5 ± 3.9	57.7 ± 7.6
		17,18-EpETE	EPA	P450	N.D.	N.D.	N.D.	N.D.
		17,18-diHETE	EPA	P450	87.4 ± 7.2	50.2 ± 2.3	52.2 ± 8.2	46.4 ± 6.8
		12hy-17,18-EpETE	EPA	P450	N.D.	N.D.	N.D.	N.D.
		RvE1	EPA	-	N.D.	N.D.	N.D.	N.D.
		RvE2	EPA	-	N.D.	N.D.	N.D.	N.D.
		8-HEPE	EPA	-	N.D.	N.D.	N.D.	N.D.
		9-HEPE	EPA	-	N.D.	N.D.	N.D.	6.5 ± 6.5
		11-HEPE	EPA	-	4.4 ± 4.4	N.D.	N.D.	N.D.
		12-HEPE	EPA	-	74.7 ± 31.8	3.3 ± 1.6	41.2 ± 6.2	10.5 ± 6.3
		18-HEPE	EPA	-	5.5 ± 5.5	N.D.	N.D.	N.D.
		19-HEPE	EPA	-	N.D.	N.D.	N.D.	N.D.
		20-HEPE	EPA	-	N.D.	N.D.	N.D.	N.D.
		8,18-diHEPE	EPA	-	N.D.	N.D.	N.D.	N.D.
		11,18-diHEPE-2	EPA	-	N.D.	N.D.	N.D.	N.D.
		12,18-diHEPE	EPA	-	N.D.	N.D.	N.D.	N.D.
		17,18-diHEPE-RS(RvE3)	EPA	-	N.D.	N.D.	N.D.	N.D.
		14,15-17,18-diEpETE	EPA	-	N.D.	N.D.	N.D.	N.D.
		Compound	Substrate	Enzyme	AVERAGE ± SEM (pg/1mL Pleural lavege fluid)
					Alox15 fl/fl	Alox15 KO	Eo-Cre	LysM-Cre
		13-HDoHE	DHA	COX	11.7 ± 2.2	1.6 ± 1.6	10.5 ± 1.8	4 ± 2.2
		10-HDoHE	DHA	5-LOX	N.D.	4.2 ± 4.2	15.5 ± 8.5	4.9 ± 4.9
		RvD1	DHA	12/15-LOX	N.D.	N.D.	N.D.	N.D.
		RvD2	DHA	12/15-LOX	N.D.	N.D.	N.D.	N.D.
		14-HDoHE	DHA	12/15-LOX	1622.5 ± 492.1	14 ± 1.1	1097.4 ± 129.7	33.7 ± 26.5
		17-HDoHE	DHA	12/15-LOX	758.7 ± 137.8	13.5 ± 13.5	493.8 ± 113.7	N.D.
		17-oxo-DoHE	DHA	12/15-LOX	N.D.	N.D.	N.D.	N.D.
		4,14-diHDoHE	DHA	12/15-LOX	N.D.	N.D.	N.D.	N.D.
		7,14-diHDoHE	DHA	12/15-LOX	14.3 ± 14.3	N.D.	N.D.	N.D.
		7,17-diHDoHE	DHA	12/15-LOX	N.D.	N.D.	N.D.	N.D.
		10,17-diHDoHE	DHA	12/15-LOX	N.D.	N.D.	N.D.	N.D.
		14,20-diHDoHE	DHA	12/15-LOX	N.D.	N.D.	N.D.	N.D.
		7,8-EpDPE	DHA	P450	N.D.	N.D.	N.D.	N.D.
		7,8-diHDoPE	DHA	P450	N.D.	N.D.	N.D.	N.D.
		10,11-EpDPE	DHA	P450	N.D.	N.D.	N.D.	N.D.
		10,11-diHDoPE	DHA	P450	N.D.	5.5 ± 5.5	N.D.	N.D.
		13,14-EpDPE	DHA	P450	N.D.	N.D.	N.D.	N.D.
		13,14-diHDoPE	DHA	P450	8.2 ± 1.9	4 ± 2	4.6 ± 2.6	1.4 ± 1.4
		16,17-EpDPE	DHA	P450	N.D.	N.D.	N.D.	N.D.
		16,17-diHDoPE	DHA	P450	16.4 ± 1.7	11.7 ± 3.1	9.2 ± 2.5	11 ± 3.3
		19,20-EpDPE	DHA	P450	174 ± 63.2	229.6 ± 28.6	112.4 ± 43.5	210.8 ± 83.4
		19,20-diHDoPE	DHA	P450	376.9 ± 9.8	366.6 ± 45.5	308.5 ± 59.6	227.3 ± 78.7
		4-HDoHE	DHA	-	N.D.	N.D.	N.D.	N.D.
		7-HDoHE	DHA	-	N.D.	N.D.	N.D.	N.D.
		8-HDoHE	DHA	-	N.D.	N.D.	6.4 ± 6.4	13.7 ± 13.7
		11-HDoHE	DHA	-	N.D.	N.D.	N.D.	2.2 ± 2.2
		16-HDoHE	DHA	-	17.1 ± 8.6	3.5 ± 3.5	8 ± 4.2	10.2 ± 1.9
		20-HDoHE	DHA	-	2.9 ± 2.9	N.D.	3 ± 3	N.D.
		21-HDoHE	DHA	-	233.9 ± 29.2	235.2 ± 15.2	183 ± 60.6	167.1 ± 59.5
		22-HDoHE	DHA	-	N.D.	N.D.	N.D.	N.D.
		14,21-diHDoHE	DHA	-	N.D.	N.D.	N.D.	N.D.
		17-HDoPE(n3)	DPA (n-3)	12/15-LOX	28.5 ± 14.3	4.6 ± 4.6	19 ± 9.8	N.D.
		17-HDoPE(n6)	DPA (n-6)	12/15-LOX	N.D.	N.D.	N.D.	N.D.
		10,17-diHDoPE(n6)	DPA (n-6)	12/15-LOX	N.D.	N.D.	N.D.	N.D.
		9,10-EpOME	LA	P450	28.7 ± 1.5	27.9 ± 0.5	28.2 ± 2.3	30.5 ± 1.8
		9,10-diHOME	LA	P450	385.7 ± 33.8	259.2 ± 30.3	302 ± 49.8	314 ± 67.3
		12,13-EpOME	LA	P450	3305.5 ± 998.2	3527.3 ± 923.6	3034.5 ± 161.9	3501.4 ± 400.1
		12,13-diHOME	LA	P450	927.4 ± 38.6	683 ± 86.8	741.3 ± 143.5	839.1 ± 213.3
		9-HODE	LA	-	385.3 ± 39.9	286.7 ± 21.5	341.1 ± 25.4	330.5 ± 19.5
		13-HODE	LA	-	2913.8 ± 791.6	843.2 ± 72	2160.2 ± 209.7	944 ± 69.4
		9-oxo-ODE	LA	-	146.3 ± 9.7	162.1 ± 23.5	186.2 ± 9.7	162.4 ± 4.9
		13-oxo-ODE	LA	-	192 ± 9.6	96.6 ± 25	198.9 ± 27.5	74.8 ± 10.4
		9-HOTrE(n3)	ALA	-	17.2 ± 6.1	13.6 ± 5.4	21.8 ± 4.3	16.5 ± 1.4
		13-HOTrE(n3)	ALA	-	617.6 ± 181.2	31.8 ± 17.9	426.5 ± 90.8	35.5 ± 8.6
		9-oxo-OTrE(n3)	ALA	-	N.D.	N.D.	N.D.	N.D.
		13-HOTrE(n6)	ALA	-	9 ± 9	N.D.	N.D.	N.D.
		PGE1	DGLA	COX	N.D.	N.D.	N.D.	N.D.
		PGD1	DGLA	COX	N.D.	N.D.	N.D.	N.D.
		PGF1a	DGLA	COX	N.D.	N.D.	N.D.	N.D.
		TXB1	DGLA	COX	N.D.	N.D.	N.D.	N.D.
		15-HETrE(n6)	DGLA	12/15-LOX	7.8 ± 5.9	N.D.	10.4 ± 2.5	N.D.
		8-HETrE(n6)	DGLA	-	N.D.	N.D.	N.D.	N.D.
		LTB3	Mead Acid	5-LOX	N.D.	N.D.	N.D.	N.D.
		5-HETrE(n9)	Mead Acid	5-LOX	N.D.	N.D.	N.D.	N.D.
		16:0 Palmitic Acid	-	-	670751.2 ± 116477.7	1725382.2 ± 86451.4	1627691.5 ± 71847.9	1690927.6 ± 12737.7
		16:1 Palmitoleic Acid	-	-	115834.4 ± 5205.3	82109.5 ± 5705.7	97893.6 ± 6149.4	145615 ± 14102.4
		18:0 Stearic Acid	-	-	334826.9 ± 15525.4	332805.6 ± 17741.3	320014 ± 4773	306133.2 ± 2712.4
		18:1 Oleic Acid(n9)	-	-	129385.7 ± 17240.5	120856.2 ± 14611.8	103093.7 ± 21799.5	153578.2 ± 27312.6
		18:2 Linoleic Acid	-	-	323663.3 ± 29177.3	277457.5 ± 42996.2	290586.1 ± 40610.9	351679.2 ± 55404.5
		18:3 a-Linolenic Acid(n3)	-	-	26111.7 ± 2580.9	23006 ± 4129.6	23261.3 ± 4569	32094.5 ± 5665.9
		18:3 g-Linolenic Acid(n6)	-	-	8600.2 ± 857	7549.7 ± 1367.4	7619.1 ± 1356.8	10590.8 ± 1877.5
		18:4 Stearidonic Acid	-	-	937.5 ± 130.5	973.4 ± 215.6	869.5 ± 219.6	1478.3 ± 280.5
		20:3 DGLA(n6)	-	-	1069.9 ± 176.4	947 ± 96.7	797.1 ± 124.4	886 ± 132.3
		20:3 Mead Acid(n9)	-	-	125.1 ± 19.5	124.4 ± 8.5	122.2 ± 24.5	119.5 ± 10.2
		20:4 ETA(n3)	-	-	82.8 ± 41.5	84.5 ± 42.2	79.8 ± 42	78.9 ± 40
		20:4 Arachidonic Acid(n6)	-	-	6713.8 ± 394.6	5628.3 ± 639.8	4778.4 ± 663.2	5331.3 ± 552.9
		20:5 EPA	-	-	2617.7 ± 219.5	2578.6 ± 173	2315.6 ± 340.3	3003.3 ± 421.3
		22:4 Adrenic Acid	-	-	3211.9 ± 479.6	2380.1 ± 176.8	2446.3 ± 192.1	2138.8 ± 417.3
		22:5 DPA(n3)	-	-	4805.7 ± 450.9	4164.9 ± 253.6	3897.8 ± 383.9	4651.5 ± 758.2
		22:5 Osbond Acid(n6)	-	-	316.4 ± 51.3	242.2 ± 29.7	208.3 ± 20	223.2 ± 33.5
		22:6 DHA	-	-	52099.4 ± 9220.9	46204.9 ± 4484.7	39105.7 ± 4359.6	47819.5 ± 7605.2
